# Supplementary material for: Genetically engineered distal airway stem cell transplantation protects mice from pulmonary infection
Source: EMBO Mol Med. 2019 Nov 29;12(1):e10233. doi: 10.15252/emmm.201810233 (PMC6949487; doi:10.15252/emmm.201810233)
Supplement: Supplementary file 3 — Table EV1 [file EMMM-12-e10233-s003.xlsx]

## Sheet: Sheet1
Infected-WT vs WT	Infected-LL37+/+ vs LL37+/+	Infected-WT vs -LL37+/+	Infected-LL37+/+ vs -WT	Infected-WT vs WT
Tff2	Gm15056	Ngp	Bpifa1	Tff3
Stfa2	Gm5483	Prok2	Nppa	Stfa3
Ly6g	Stfa2l1	Stfa2	Acta1	Ly7g
Stfa3	Acod1	Stfa3	Sln	Stfa4
Acod1	Cxcl9	Arg1	Alox15	Acod2
Gm15056	Ly6g	BC100530	Car3	Gm15057
Tarm1	Saa3	Il6	Cfd	Tarm2
Reg3g	Cxcl10	Ifitm6	Csrp3	Reg4g
2210407C18Rik	Ly6f	BC117090	Mb	2210407C19Rik
Il4i1	Clec4e	Stfa2l1	Ckm	Il4i2
BC117090	AA467197	Gm5483	Pln	BC117091
Saa3	Ly6i	Cxcl2	Mybphl	Saa4
BC100530	Saa1	Mmp3	Myh6	BC100531
Cxcl2	Cxcl11	Trem3	Reg3g	Cxcl20
Ly6i	Cxcl2	Il11	Ckmt2	Ly7i
Clec4e	Tgtp1	Il1r2	Myl4	Clec5e
Scgb3a1	Gbp10	Ankrd37	Myl7	Scgb3a2
Prok2	Ccl4	Ccl3	Lmod2	Prok3
Cxcl10	Cxcl3	Apoc2	Ldb3	Cxcl4
Ly6f	Fam26f	Mmp8	Cox8b	Ly7f
Muc5b	Ccl2	Cdca3	Myoz2	Muc6b
Cxcl9	Gm12250	Wfdc17	Actn2	Cxcl10
Bpifb1	Slfn4	Mmp9	Tnni3	Bpifb2
Cxcl3	Asprv1	Wfdc21	Eef1a2	Cxcl4
Saa1	Iigp1	Edn1	Cyp2a5	Saa2
Gpr84	Cxcl5	Aoah	Actc1	Gpr85
Lcn2	Igtp	S100a8	Pon1	Lcn3
Slfn4	Lcn2	Hist1h2ap	Tnnt2	Slfn5
Apoc2	Zbp1	Hal	Scgb3a2	Apoc3
Gm5483	Gm4841	C3ar1	Lypd2	Gm4199
Cd177	Hk3	Pira1	Bpifb1	Cd178
Mmp8	Gbp6	Timp1	Cytl1	Mmp9
Il1r2	Cxcl1	Ly6c2	Tnnc1	Il1r3
Ccl7	Clec4d	Tnc	Fabp3	Ccl8
AA467197	Il1b	S100a9	Ltf	AA467198
Arg1	Ccl7	Milr1	Slurp1	Arg2
Hal	Gbp5	Kcne4	Tcap	Hal
Orm1	Ido1	Fcgr1	Scgb3a1	Orm2
Ccl3	Ccl3	Cdc20	Cyp2f2	Ccl3
Cxcl11	Gbp2b	Prc1	S100g	Cxcl12
Clec4d	Il1rn	Ccl20	Cox6a2	Clec5d
Ccl2	Gbp8	Cyp4f18	Fmo3	Ccl3
Cxcl5	Tnf	Ltb4r1	Cbr2	Cxcl6
Ccl20	Arg1	Saa3	Cox7a1	Ccl21
Cxcl1	Cd177	Mcemp1	Npr3	Cxcl2
Stfa2l1	S100a8	Ccl5	Inmt	Stfa2l2
Itln1	Cd274	Pla2g7	Vpreb3	Itln2
Ngp	Fcgr4	Tgfbi	Agr2	Ngp
Msr1	Nos2	Clec4a2	Dpep1	Msr2
Wfdc17	Msr1	AF251705	Popdc2	Wfdc18
