# Supplementary material for: Genetically engineered distal airway stem cell transplantation protects mice from pulmonary infection
Source: EMBO Mol Med. 2019 Nov 29;12(1):e10233. doi: 10.15252/emmm.201810233 (PMC6949487; doi:10.15252/emmm.201810233)
Supplement: Supplementary file 5 — Source Data for Figure 1 [file EMMM-12-e10233-s004.zip]

Archive with 4 entries (4 files):
- Figure1_data.xlsx
- Figure_1E_control.pdf
- Figure_1E_fvb.pdf
- Figure_1E_ll-37.pdf
