# Supplementary material for: Genetically engineered distal airway stem cell transplantation protects mice from pulmonary infection
Source: EMBO Mol Med. 2019 Nov 29;12(1):e10233. doi: 10.15252/emmm.201810233 (PMC6949487; doi:10.15252/emmm.201810233)
Supplement: Supplementary file 5 — Source Data for Figure 1 [file EMMM-12-e10233-s004.zip › Figure1_data.xlsx]

## Sheet: Sheet1
Fig 1C	FVB	LL37+/+					FVB	LL37+/+
<10KDa	19.2	2.7	64	9		>10KDa	3.9	4.8	13	16
	30	1.8	100	6			12	3	40	10
	24.6	6	82	20			6.3	7.2	21	24
