# Supplementary material for: Genetically engineered distal airway stem cell transplantation protects mice from pulmonary infection
Source: EMBO Mol Med. 2019 Nov 29;12(1):e10233. doi: 10.15252/emmm.201810233 (PMC6949487; doi:10.15252/emmm.201810233)
Supplement: Supplementary file 6 — Source Data for Figure 2 [file EMMM-12-e10233-s005.zip › fig2_data.xlsx]

## Sheet: Sheet1
FIG2B
Pigr	Alas2	Hba-a1	Hba-a2	Adam8	Cd24a	Cybb	Fcgr1	Fut4	Cxcl15	Cd68	Itgb2	Itgam	H2-Oa	Has1	Gm10591	Gm13304
2.59631	2.08932	1.4224	1.39367	1.32432	1.17502	0.451007	0.363636	0.317647	0.243597	0.169424	0.128655	0.025641	-0.53935	-0.57971	-0.94142	-0.94142
FIG2C
Regulation of pseudopodium assembly	Cellular response to organic substance	Regulation of hemopoiesis	Mesangial cell-matrix adhesion	Dendritic cell dendrite assembly	Regulation of antigen processing and presentation	Muscle cell development	Blood circulation	Developmental process	Cilium	Cell differentiation	Chemokine activity	Organ or tissue specific immune response	Mucosal immune response	Immune system development
-3.47279	-3.80812	-3.91829	-4.20626	-4.20626	-5.45431	24.2613	11.3461	7.79416	5.89687	4.98219	3.25188	2.86395	2.86395	1.61806
FIG2D
Cell proliferation	Enzyme regulator activity	Chemokine activity	Cell chemotaxis	Cytokine activity	Leukocyte activation	Cell activation	Defense response	Immune system process	Cilium	Cellular component assembly involved in morphogenesis	Regulation of blood circulation	Motor activity	Animal organ development	Multicellular organismal signaling	Cell differentiation	respiratory system development	Lung epithelium development
-3.08254	-5.88091	-6.50264	-7.77564	-8.37788	-13.2533	-14.446	-19.4484	-27.1468	25.7792	13.5022	12.3507	9.57344	8.08839	5.49692	5.32348	3.07116	2.86755
