# Supplementary material for: Genetically engineered distal airway stem cell transplantation protects mice from pulmonary infection
Source: EMBO Mol Med. 2019 Nov 29;12(1):e10233. doi: 10.15252/emmm.201810233 (PMC6949487; doi:10.15252/emmm.201810233)
Supplement: Supplementary file 7 — Source Data for Figure 3 [file EMMM-12-e10233-s006.zip › figure_3_data.xlsx]

## Sheet: Sheet1
FIG 3E
Colony-Forming Efficiency(%)
	WT-mDASC						LL37-mDASC
P1	51	30	36	69	54	27	45	52	32	37	46	34
P2	47	56	42	58	35	45	45	48	44	42	39	46
P3	53	51	51	56	40	41	45	47	54	51	46	43
P4	54	52	53	44	52	45	47	40	49	52	52	47
P5	41	51	44	41	44	47	39	41	41	47	49	45
