# Supplementary material for: Genetically engineered distal airway stem cell transplantation protects mice from pulmonary infection
Source: EMBO Mol Med. 2019 Nov 29;12(1):e10233. doi: 10.15252/emmm.201810233 (PMC6949487; doi:10.15252/emmm.201810233)
Supplement: Supplementary file 8 — Source Data for Figure 4 [file EMMM-12-e10233-s007.zip]

Archive with 19 entries (19 files):
- Figure_4A_0_dpdf.pdf
- Figure_4A_LL-37-lung_14days.pdf
- Figure_4A_LL-37-lung_21days.pdf
- Figure_4A_LL-37-lung_28days.pdf
- Figure_4A_LL-37-lung_7days.pdf
- Figure_4A_WT-lung_14days.pdf
- Figure_4A_WT-lung_21days.pdf
- Figure_4A_WT-lung_28days.pdf
- Figure_4A_WT-lung_7days.pdf
- Figure_4C_LL-37-lung_14days.pdf
- Figure_4C_LL-37-lung_21days.pdf
- Figure_4C_LL-37-lung_28days.pdf
- Figure_4C_LL-37-lung_7days.pdf
- Figure_4C_WT-lung_14days.pdf
- Figure_4C_WT-lung_21days.pdf
- Figure_4C_WT-lung_28days.pdf
- Figure_4C_WT-lung_7days.pdf
- Figure_4D_LL-37-lung_.pdf
- Figure_4D_WT-lung_.pdf
