# Supplementary material for: Genetically engineered distal airway stem cell transplantation protects mice from pulmonary infection
Source: EMBO Mol Med. 2019 Nov 29;12(1):e10233. doi: 10.15252/emmm.201810233 (PMC6949487; doi:10.15252/emmm.201810233)
Supplement: Supplementary file 9 — Source Data for Figure 5 [file EMMM-12-e10233-s008.zip]

Archive with 3 entries (3 files):
- Figure_5A_LL-37-lung_.pdf
- Figure_5A_WT-lung_.pdf
- figure_5_data.xlsx
