# Supplementary material for: Genetically engineered distal airway stem cell transplantation protects mice from pulmonary infection
Source: EMBO Mol Med. 2019 Nov 29;12(1):e10233. doi: 10.15252/emmm.201810233 (PMC6949487; doi:10.15252/emmm.201810233)
Supplement: Supplementary file 9 — Source Data for Figure 5 [file EMMM-12-e10233-s008.zip › figure_5_data.xlsx]

## Sheet: Sheet1
FIG 5D
GO
CXCR chemokine receptor binding	Response to bacterium	Defense response	Immune response	Antimicrobial humoral immune response mediated by antimicrobial peptide	Inflammatory response	Chemokine activity
10.6603	10.2105	8.32666	7.7887	6.99799	6.71936	6.66254
KGEE
Cytokine-cytokine receptor interaction	IL-17 signaling pathway	Chemokine signaling pathway	NOD-like receptor signaling pathway	TNF signaling pathway	Base excision repair	Toll-like receptor signaling pathway	Apoptosis
10.9685	8.60321	5.69501	5.38587	3.80665	3.54428	3.05507	2.71978
FIG 5F
PCO2 (kpa)				SO2 %				PO2 (kpa)
PAO1+mDASC	PAO1+LL37-mDASC			PAO1+mDASC	PAO1+LL37-mDASC			PAO1+mDASC	PAO1+LL37-mDASC
10.22	6.63			84.9	98.8			8.1	18.3
9.99	7.16			82.2	97.3			9.3	17.2
10.77	5.12			89.9	98.8			9.3	17
9.73	6.15			93.3	98			11	13
10.74	9.37			94.3	97.4			10.4	15.1
11.1	11.17			92.4	95.7			11.3	14.9
