# Supplementary material for: Genetically engineered distal airway stem cell transplantation protects mice from pulmonary infection
Source: EMBO Mol Med. 2019 Nov 29;12(1):e10233. doi: 10.15252/emmm.201810233 (PMC6949487; doi:10.15252/emmm.201810233)
Supplement: Supplementary file 11 — Source Data for Figure 7 [file EMMM-12-e10233-s010.zip]

Archive with 4 entries (4 files):
- Figure_7A.pdf
- Figure_7E.pdf
- Figure_7F_LL-37-hDASC.pdf
- Figure_7F_WT-hDASC.pdf
